# Supplementary material for: Bird species richness is associated with phylogenetic relatedness, plant species richness, and altitudinal range in Inner Mongolia
Source: Ecol Evol. 2017 Nov 23;8(1):53–8. doi: 10.1002/ece3.3606 (PMC5756892; doi:10.1002/ece3.3606)
Supplement: Supplementary file 1 [file ECE3-8-53-s001.xls]

## Sheet: tables
County	Longitude	Latitude	Bird Species Richness	NRI	Area	MAT	MAP	ChangeMAT	ChangeMAP	SRPlant	ALTRange
Abag-Banner	114.97	44.03	15	0.364552	3.08715	0.813367	257.132	7.42251	66.2542	244	525
Alxa Right Banner	101.68	39.2	13	0.201836	7.85835	7.54937	83.5904	6.20194	33.6925	644	2227
Alxa Left Banner	105.68	38.85	56	1.73011	8.41503	8.05701	131.648	5.72559	46.1171	768	2243
Ar-Horqin-Banner	120.05	43.97	24	-0.479435	1.47379	4.72592	392.596	8.07083	78.9509	311	1027
Arun Banner	123.5	48.13	7	4.4795	1.35071	0.0865385	487.795	9.61763	88.1186	215	791
Aohan Banner	119.87	42.3	17	0.334823	0.90374	6.41491	422.514	7.3325	100.992	279	639
Bairin Right Banner	118.65	43.52	31	-1.14293	1.09962	4.15502	383.37	7.6627	76.0266	308	1218
Bairin Left Banner	119.35	43.98	8	1.12159	0.7223	3.17608	395.849	7.93804	75.2656	208	1014
Baotou City Stadsdistrict	110	40.58	33	-0.756498	0.24046	5.69643	311.714	5.85286	99.8464	425	747
Chahar Right Rear Banner	113.15	41.85	18	-0.971102	0.41507	3.12114	326.13	6.23943	95.2093	397	623
Chahar Right Front Banner	113.18	40.78	20	-1.71928	0.29307	4.06221	365.977	6.09041	101.628	326	490
Chahar Right Middle Banner	112.62	41.28	21	-1.40409	0.45104	2.27171	323.457	6.14612	97.1124	411	673
Old Barag Banner	119.45	49.33	6	0.838307	2.18651	-1.83082	372.471	9.4412	77.3605	322	478
Chifeng City Stadsdistrict	118.87	42.28	12	3.67541	0.294	3.63473	438.359	7.18293	104.524	228	1024
Darhan Muminggan United Banner	110.42	41.72	23	-1.26798	1.93758	4.08541	230.716	6.10041	81.5212	274	689
Dalad Banner	110.02	40.42	8	4.23024	0.87068	6.38133	335.976	5.73173	99.3855	271	525
Dengkou County	106.98	40.33	3	3.24382	0.36962	7.81564	126.588	6.19905	46.4953	187	837
East Ujimqin Banner	116.97	45.53	12	-0.812383	5.34391	0.107365	312.908	8.39176	55.6793	536	636
Duolun County	116.48	42.18	8	1.1066	0.42541	1.69417	394.238	6.92854	103.258	277	411
Ejina Banner	100.88	41.9	19	0.55017	9.14791	7.94622	48.5067	6.64263	18.6828	316	933
Dongsheng District	110	39.82	18	-0.847855	0.22478	5.9053	371.75	5.61023	101.208	240	240
Oroqen Autonomous Banner	123.7	50.58	13	0.145685	6.93843	-2.87668	507.141	9.94393	118.406	568	881
Otog Banner	107.97	39.12	14	2.90777	2.11695	7.16173	244.623	5.47486	67.186	386	627
Otog Front Banner	107.43	38.18	8	3.58267	1.25876	7.7978	282.46	4.92981	65.6298	245	391
Evenk Autonomous Banner	119.75	49.13	33	-1.94478	2.27138	-1.8439	403.754	9.22332	70.6517	438	905
Erenhot City	111.96	43.65	9	3.52542	0.01974	3.73333	137.083	6.80833	45.4167	189	64
Fengzhen City	113.15	40.45	28	-0.885483	0.28845	4.17683	380.28	5.98232	102.335	332	785
Guyang County	110.03	41.03	9	0.304424	0.56326	3.20805	308.474	5.95031	102.664	196	848
Hanggin Rear Banner	107.12	40.88	3	3.24382	0.19401	7.95357	126.571	6.24375	47.8705	143	16
Hangjin Banner	108.7	39.83	5	4.29108	1.99181	7.02504	228.773	5.85342	72.0035	297	562
Horinger County	111.8	40.4	13	2.54853	0.3638	5.36479	417.878	5.81174	114.824	157	812
Hohhot City Stadsdistrict	111.65	40.82	46	0.276505	0.22313	5.2104	374.168	5.9512	109.772	637	876
Hailar District	119.73	49.12	29	0.427011	0.15718	-1.09121	374.725	9.42967	71.8132	432	117
Huade County	114	41.9	17	-1.11237	0.28223	3.03734	326.095	6.51234	93.943	389	313
Huolingol City	119.65	45.53	3	3.24382	0.08344	0.540741	409.241	8.57685	69.2593	144	329
Jining District	113.08	41.03	19	-1.62682	0.01116	4.22857	368.143	6.12143	103.357	343	108
Harqin Banner	118.67	41.95	16	1.13751	0.33623	5.02111	468.92	7.04774	115.749	464	1015
Kailu County	121.32	43.62	4	3.75819	0.48905	6.61174	391.847	8.03221	88.3915	155	116
Horqin Right Front Banner	122.03	46.12	4	1.66687	2.1214	1.47839	441.954	8.88073	74.8422	789	1107
Horqin Right Middle Banner	121.47	45.05	7	-0.498929	1.37427	4.10075	411.508	8.57572	78.0368	303	942
Horqin Left Fear Banner	122.35	42.97	19	-0.239004	1.27811	6.39754	469.487	7.91272	107.746	542	193
Horqin Left Middle Banner	123.28	44.13	3	3.24382	1.07579	6.10971	412.602	8.22896	92.8867	167	112
Hexigten-Banner	117.48	43.28	39	-0.775195	2.03068	1.2494	399.049	7.36226	89.9291	597	1139
Hure-Banner	121.75	42.72	3	3.24382	0.51943	6.65814	448.718	7.65748	105.659	152	277
Liangcheng County	112.48	40.52	35	0.0794625	0.36657	4.23175	406.171	5.88815	111.225	561	850
Linxi County	118.02	43.62	20	-0.953405	0.43626	2.90853	388.562	7.62539	76.6182	153	943
Linhe District	107.37	40.78	8	2.26553	0.25151	7.76224	140.727	6.17832	52.9965	136	16
Manzhouli City	117.47	49.58	6	2.64091	0.09462	-1.43148	313.796	9.2287	70.1204	317	296
Morin Dawa Daur Autonomous Banner	124.5	48.47	6	3.95781	1.25183	-0.00961003	492.898	9.92033	101.011	251	356
Naiman-Banner	120.65	42.85	3	3.24382	0.89728	6.78527	408.006	7.6561	95.2238	175	324
Ningcheng County	119.32	41.62	34	-0.56088	0.46493	5.9056	513.25	6.93358	124.634	412	1098
Qingshuihe County	111.65	39.92	31	-0.166344	0.29547	5.09647	443.365	5.65176	114.771	143	619
Shangdu County	113.53	41.58	17	-1.11237	0.46103	3.45709	320	6.37337	92.6149	377	360
Siziwang Banner	111.68	41.37	17	-0.968229	2.63741	4.02957	201.165	6.30675	67.1652	438	1119
Sonid Right Banner	112.95	42.47	15	1.87063	2.85116	4.01111	196.832	6.68687	63.2344	246	620
Sonid Left Banner	113.7	43.85	13	1.92016	3.83837	2.57828	193.673	7.1093	57.6276	229	453
Taipusi Banner	115.3	41.9	4	2.7892	0.37549	2.57009	370.421	6.61402	104.329	241	302
Tongliao City Stadsdistrict	122.28	43.63	18	3.0822	0.38843	6.19912	405.619	8.08274	93.8031	192	67
Tuquan County	121.5	45.4	4	3.75819	0.54486	3.73302	426.352	8.7	76.319	192	841
Tumed Right Banner	110.52	40.55	30	1.78465	0.25003	5.25563	353.275	5.82535	106.465	195	994
Tumed Left Banner	111.13	40.72	15	0.916571	0.29447	5.15465	366.791	5.89157	110.48	510	1030
Togtoh County	111.15	40.28	13	2.34852	0.14938	6.35955	391.506	5.79719	112.022	140	230
Ongniud Banner	119	42.97	21	-0.900171	1.31123	5.63884	383.695	7.45027	85.9489	310	1532
Wuhai City Stadsdistrict	106.82	39.67	18	2.09478	0.17474	7.42828	182.677	5.69949	58.0404	155	747
Urad Fear Banner	108.52	40.88	6	2.23809	2.63917	6.26721	110.439	6.39028	43.1252	288	1333
Urad Front Banner	108.65	40.75	39	-0.721087	0.79669	5.9238	256.393	5.93166	87.6921	388	922
Urad Middle Banner	108.52	41.55	10	0.734804	2.4764	4.71624	186.921	6.14495	70.7857	310	746
Ulanhot City	122.08	46.07	13	3.36735	0.0919	3.84906	430.925	8.88396	79.7925	230	177
Wushen Banner	109.03	38.38	10	2.34447	1.20335	7.72843	352.231	5.18543	76.3326	327	321
Wuyuan County	108.28	41.12	9	3.6273	0.26546	7.27718	175.738	6.0849	63.9295	126	15
Wuchuan County	111.42	41.12	9	1.61536	0.50074	2.27674	330.764	5.98628	104.266	239	594
West Ujimqin Banner	117.58	44.6	9	0.159338	2.68253	0.86619	350.002	7.99519	65.0849	424	756
Xilinhot City	116.07	43.93	19	2.1861	1.66946	1.29749	294.192	7.52701	68.2252	582	637
Xianghuang Banner	113.83	42.25	5	2.58975	0.55822	3.46503	288.899	6.65307	84.4034	262	473
New Barag Right Banner	118.23	48.22	21	0.431301	3.06447	0.257419	249.4	8.99139	54.6868	331	390
New Barag Left Banner	116.82	48.67	8	-0.118416	2.43692	-1.00612	317.498	9.07905	60.4662	379	765
Xinghe County	113.97	40.88	24	-0.677365	0.3738	4.23907	357.009	6.14349	98.4326	491	869
Yakeshi City	120.73	49.58	29	-0.577697	3.42984	-3.09711	483.039	9.50142	93.4392	728	913
Ejin Horo Banner	109.77	39.25	17	3.84349	0.61514	6.62203	382.161	5.49675	95.5395	295	401
Jalaid Banner	122.9	46.73	38	-1.73416	1.30713	3.04801	428.7	9.0868	78.0822	472	763
Zalantun City	122.75	47.98	31	-0.515406	2.01376	0.112779	469.809	9.25708	78.735	459	1221
Jarud Banner	120.87	44.55	5	2.71152	1.89145	4.11687	410.213	8.39378	79.6309	293	1077
Zhenglan Banner	116.02	42.25	11	0.597209	1.11647	1.66542	343.291	7.00763	89.3294	338	312
Zhengxiangbai Banner	115	42.32	5	2.58975	0.69065	2.75919	310.091	6.84345	85.8287	196	420
Jungar Banner	111.13	39.68	16	0.568766	0.79464	6.16958	416.462	5.60449	109.619	291	573
Zhuozi County	112.52	40.93	25	-0.436313	0.33051	2.90319	375.016	6.01303	107.915	514	775
Table S1. Detailed information of 86 counties in this study, including their coordinates (longitude and latitude), bird species richness, phylogenetic relatedness (NRI), area (unit is 10,000 km2), mean annual temperature (MAT), mean annual precipitation (MAP), the contemporary-Last Glacial Maximum change in MAT and MAP (ChangeMAT and ChangeMAP), plant species richness (SRPlant), and altitudinal r…
